# Supplementary material for: Predaceous water beetles (Coleoptera, Hydradephaga) of the Lake St Lucia system, South Africa: biodiversity, community ecology and conservation implications
Source: Zookeys. 2016 Jun 2;(595):85–135. doi: 10.3897/zookeys.595.8614 (PMC4926692; doi:10.3897/zookeys.595.8614)
Supplement: XML Treatment for Gyrinus natalensis [file zookeys.595.8614-treatment1.xml]

<!DOCTYPE tp:taxon-treatment
  PUBLIC "-//TaxonX//DTD Taxonomic Treatment Publishing DTD v0 20100105//EN" "tax-treatment-NSO.dtd">
<tp:taxon-treatment xmlns:tp="http://www.plazi.org/taxpub"><tp:treatment-meta><kwd-group><label>Taxon classification</label><kwd><named-content content-type="kingdom">Animalia</named-content></kwd><kwd><named-content content-type="order">Coleoptera</named-content></kwd><kwd><named-content content-type="family">Gyrinidae</named-content></kwd></kwd-group><mixed-citation publication-type="journal"><person-group><name><surname>Perissinotto</surname><given-names>Renzo</given-names></name><name><surname>Bird</surname><given-names>Matthew S.</given-names></name><name><surname>Bilton</surname><given-names>David T.</given-names></name></person-group><article-title>Predaceous water beetles (<tp:taxon-name><tp:taxon-name-part taxon-name-part-type="order">Coleoptera</tp:taxon-name-part></tp:taxon-name>, <tp:taxon-name><tp:taxon-name-part taxon-name-part-type="clade">Hydradephaga</tp:taxon-name-part></tp:taxon-name>) of the Lake St Lucia system, South Africa: biodiversity, community ecology and conservation implications</article-title><source>Zookeys</source><day>2</day><month>6</month><year>2016</year><volume>2016</volume><issue>595</issue><fpage>85</fpage><lpage>135</lpage><pub-id pub-id-type="doi">10.3897/zookeys.595.8614</pub-id></mixed-citation></tp:treatment-meta><tp:nomenclature><tp:taxon-name>
                <tp:taxon-name-part taxon-name-part-type="genus">Gyrinus</tp:taxon-name-part>
                <tp:taxon-name-part taxon-name-part-type="species">natalensis</tp:taxon-name-part>
              </tp:taxon-name><tp:taxon-authority>Régimbart, 1892</tp:taxon-authority></tp:nomenclature><tp:treatment-sec sec-type="remarks"><title>Remarks.</title><p>Standing waters.</p></tp:treatment-sec><tp:treatment-sec sec-type="distribution"><title>Distribution.</title><p>Widespread to Western, Central and Eastern Africa.</p></tp:treatment-sec><tp:treatment-sec sec-type="St Lucia records"><title>St Lucia records.</title><p>Previously recorded by <xref ref-type="bibr" rid="B46">Vrdoljak (2004)</xref> in 2002/2003 at fresh water wetlands. Recorded at Western Shores in July 2014, during the course of this study.</p><fig id="F6" position="float" orientation="portrait"><label>Figure 6.</label><caption><p>
                    <italic><tp:taxon-name><tp:taxon-name-part taxon-name-part-type="genus">Gyrinus</tp:taxon-name-part> <tp:taxon-name-part taxon-name-part-type="species">natalensis</tp:taxon-name-part></tp:taxon-name></italic> Régimbart, 1892</p><p>9.0mm, iSimangaliso Wetland Park, Western Shores (site 4), July 2014</p><p>MS Bird leg.</p></caption><graphic xmlns:xlink="http://www.w3.org/1999/xlink" xlink:href="zookeys-595-085-g006.jpg" position="float" orientation="portrait" xlink:type="simple" id="oo_90963.jpg"/></fig></tp:treatment-sec><ref-list><ref id="B46"><mixed-citation xmlns:xlink="http://www.w3.org/1999/xlink" xlink:type="simple">
          <person-group><name name-style="western"><surname>Vrdoljak</surname><given-names>SM</given-names></name></person-group> (<year>2004</year>) <source>Spatial and Temporal Dynamics of Freshwater Wetlands on the Eastern Shores of St Lucia, as Reflected by their Macrofaunal Composition and Distribution</source>. <comment>MSc Dissertation</comment>, <publisher-name>University of KwaZulu-Natal</publisher-name>, <publisher-loc>Pietermaritzburg</publisher-loc>.</mixed-citation></ref></ref-list></tp:taxon-treatment>
