# Supplementary material for: Predaceous water beetles (Coleoptera, Hydradephaga) of the Lake St Lucia system, South Africa: biodiversity, community ecology and conservation implications
Source: Zookeys. 2016 Jun 2;(595):85–135. doi: 10.3897/zookeys.595.8614 (PMC4926692; doi:10.3897/zookeys.595.8614)
Supplement: XML Treatment for Hydrocanthus ferruginicollis [file zookeys.595.8614-treatment12.xml]

<!DOCTYPE tp:taxon-treatment
  PUBLIC "-//TaxonX//DTD Taxonomic Treatment Publishing DTD v0 20100105//EN" "tax-treatment-NSO.dtd">
<tp:taxon-treatment xmlns:tp="http://www.plazi.org/taxpub"><tp:treatment-meta><kwd-group><label>Taxon classification</label><kwd><named-content content-type="kingdom">Animalia</named-content></kwd><kwd><named-content content-type="order">Coleoptera</named-content></kwd><kwd><named-content content-type="family">Noteridae</named-content></kwd></kwd-group><mixed-citation publication-type="journal"><person-group><name><surname>Perissinotto</surname><given-names>Renzo</given-names></name><name><surname>Bird</surname><given-names>Matthew S.</given-names></name><name><surname>Bilton</surname><given-names>David T.</given-names></name></person-group><article-title>Predaceous water beetles (<tp:taxon-name><tp:taxon-name-part taxon-name-part-type="order">Coleoptera</tp:taxon-name-part></tp:taxon-name>, <tp:taxon-name><tp:taxon-name-part taxon-name-part-type="clade">Hydradephaga</tp:taxon-name-part></tp:taxon-name>) of the Lake St Lucia system, South Africa: biodiversity, community ecology and conservation implications</article-title><source>Zookeys</source><day>2</day><month>6</month><year>2016</year><volume>2016</volume><issue>595</issue><fpage>85</fpage><lpage>135</lpage><pub-id pub-id-type="doi">10.3897/zookeys.595.8614</pub-id></mixed-citation></tp:treatment-meta><tp:nomenclature><tp:taxon-name>
                <tp:taxon-name-part taxon-name-part-type="genus">Hydrocanthus</tp:taxon-name-part>
                <tp:taxon-name-part taxon-name-part-type="species">ferruginicollis</tp:taxon-name-part>
              </tp:taxon-name><tp:taxon-authority>Régimbart, 1865</tp:taxon-authority></tp:nomenclature><tp:treatment-sec sec-type="remarks"><title>Remarks.</title><p>Fresh water bodies.</p></tp:treatment-sec><tp:treatment-sec sec-type="distribution"><title>Distribution.</title><p>South Africa, Botswana, Zimbabwe, Mozambique to Central and Eastern Africa.</p></tp:treatment-sec><tp:treatment-sec sec-type="St Lucia records"><title>St Lucia records.</title><p>Previously recorded by <xref ref-type="bibr" rid="B19">Day et al. (1954)</xref> and <xref ref-type="bibr" rid="B31">Millard and Broekhuysen (1970)</xref> in 1964/1965 in fresh water streams feeding into South Lake. Recorded at False Bay in November 2013, during the course of this study.</p><fig id="F17" position="float" orientation="portrait"><label>Figure 17.</label><caption><p>
                    <italic><tp:taxon-name><tp:taxon-name-part taxon-name-part-type="genus">Hydrocanthus</tp:taxon-name-part> <tp:taxon-name-part taxon-name-part-type="species">ferruginicollis</tp:taxon-name-part></tp:taxon-name></italic> Régimbart, 1865</p><p>5.00 mm, iSimangaliso Wetland Park, False Bay (site 27), November 2013</p><p>
                    MS Bird &amp; R Perissinotto leg.</p></caption><graphic xmlns:xlink="http://www.w3.org/1999/xlink" xlink:href="zookeys-595-085-g017.jpg" position="float" orientation="portrait" xlink:type="simple" id="oo_90974.jpg"/></fig></tp:treatment-sec><ref-list><ref id="B19"><mixed-citation xmlns:xlink="http://www.w3.org/1999/xlink" xlink:type="simple">
          <person-group><name name-style="western"><surname>Day</surname><given-names>J</given-names></name><name name-style="western"><surname>Millard</surname><given-names>N</given-names></name><name name-style="western"><surname>Broekhuysen</surname><given-names>G</given-names></name></person-group> (<year>1954</year>) <article-title>The Ecology of South African Estuaries: Part IV: The St Lucia System.</article-title> <source>Transactions of the Royal Society of South Africa</source> <volume>34</volume>: <fpage>129</fpage>–<lpage>156</lpage>. doi: <ext-link xlink:type="simple" ext-link-type="doi" xlink:href="10.1080/00359195409518982">10.1080/00359195409518982</ext-link></mixed-citation></ref><ref id="B31"><mixed-citation xmlns:xlink="http://www.w3.org/1999/xlink" xlink:type="simple">
          <person-group><name name-style="western"><surname>Millard</surname><given-names>N</given-names></name><name name-style="western"><surname>Broekhuysen</surname><given-names>G</given-names></name></person-group> (<year>1970</year>) <article-title>The ecology of South African estuaries. Part X. St Lucia: a second report.</article-title> <source>Zoologica Africana</source> <volume>5</volume>: <fpage>277</fpage>–<lpage>307</lpage>. doi: <ext-link xlink:type="simple" ext-link-type="doi" xlink:href="10.1080/00445096.1970.11447398">10.1080/00445096.1970.11447398</ext-link></mixed-citation></ref></ref-list></tp:taxon-treatment>
