# Supplementary material for: Predaceous water beetles (Coleoptera, Hydradephaga) of the Lake St Lucia system, South Africa: biodiversity, community ecology and conservation implications
Source: Zookeys. 2016 Jun 2;(595):85–135. doi: 10.3897/zookeys.595.8614 (PMC4926692; doi:10.3897/zookeys.595.8614)
Supplement: XML Treatment for Cybister senegalensis [file zookeys.595.8614-treatment23.xml]

<!DOCTYPE tp:taxon-treatment
  PUBLIC "-//TaxonX//DTD Taxonomic Treatment Publishing DTD v0 20100105//EN" "tax-treatment-NSO.dtd">
<tp:taxon-treatment xmlns:tp="http://www.plazi.org/taxpub"><tp:treatment-meta><kwd-group><label>Taxon classification</label><kwd><named-content content-type="kingdom">Animalia</named-content></kwd><kwd><named-content content-type="order">Coleoptera</named-content></kwd><kwd><named-content content-type="family">Dytiscidae</named-content></kwd></kwd-group><mixed-citation publication-type="journal"><person-group><name><surname>Perissinotto</surname><given-names>Renzo</given-names></name><name><surname>Bird</surname><given-names>Matthew S.</given-names></name><name><surname>Bilton</surname><given-names>David T.</given-names></name></person-group><article-title>Predaceous water beetles (<tp:taxon-name><tp:taxon-name-part taxon-name-part-type="order">Coleoptera</tp:taxon-name-part></tp:taxon-name>, <tp:taxon-name><tp:taxon-name-part taxon-name-part-type="clade">Hydradephaga</tp:taxon-name-part></tp:taxon-name>) of the Lake St Lucia system, South Africa: biodiversity, community ecology and conservation implications</article-title><source>Zookeys</source><day>2</day><month>6</month><year>2016</year><volume>2016</volume><issue>595</issue><fpage>85</fpage><lpage>135</lpage><pub-id pub-id-type="doi">10.3897/zookeys.595.8614</pub-id></mixed-citation></tp:treatment-meta><tp:nomenclature><tp:taxon-name>
                <tp:taxon-name-part taxon-name-part-type="genus">Cybister</tp:taxon-name-part>
                <tp:taxon-name-part taxon-name-part-type="species">senegalensis</tp:taxon-name-part>
              </tp:taxon-name><tp:taxon-authority>Aubé, 1838</tp:taxon-authority></tp:nomenclature><tp:treatment-sec sec-type="Synonyms"><title>Synonyms.</title><p>
                <italic><tp:taxon-name><tp:taxon-name-part taxon-name-part-type="genus">Cybister</tp:taxon-name-part> <tp:taxon-name-part taxon-name-part-type="species">convexiusculus</tp:taxon-name-part></tp:taxon-name></italic> H.J. Kolbe, 1883; <italic><tp:taxon-name><tp:taxon-name-part taxon-name-part-type="genus">Cybister</tp:taxon-name-part> <tp:taxon-name-part taxon-name-part-type="species">marginellus</tp:taxon-name-part></tp:taxon-name></italic> Régimbart, 1895; <italic><tp:taxon-name><tp:taxon-name-part taxon-name-part-type="genus">Cybister</tp:taxon-name-part> <tp:taxon-name-part taxon-name-part-type="species">rufiventris</tp:taxon-name-part></tp:taxon-name></italic> Régimbart, 1895; <tp:taxon-name><tp:taxon-name-part taxon-name-part-type="genus">Cybister</tp:taxon-name-part> <tp:taxon-name-part taxon-name-part-type="species">senegalensis</tp:taxon-name-part> <tp:taxon-name-part taxon-name-part-type="infraspecific-rank">var.</tp:taxon-name-part> <tp:taxon-name-part taxon-name-part-type="variety">irroratus</tp:taxon-name-part></tp:taxon-name> H.J. Kolbe, 1883; <tp:taxon-name><tp:taxon-name-part taxon-name-part-type="genus">Cybister</tp:taxon-name-part> <tp:taxon-name-part taxon-name-part-type="species">senegalensis</tp:taxon-name-part> <tp:taxon-name-part taxon-name-part-type="infraspecific-rank">var.</tp:taxon-name-part> <tp:taxon-name-part taxon-name-part-type="variety">seidlitzii</tp:taxon-name-part></tp:taxon-name> Ragusa, 1888.</p></tp:treatment-sec><tp:treatment-sec sec-type="remarks"><title>Remarks.</title><p>Ponds and lagoons.</p></tp:treatment-sec><tp:treatment-sec sec-type="distribution"><title>Distribution.</title><p>Widespread to Western, Central and Eastern Africa.</p></tp:treatment-sec><tp:treatment-sec sec-type="St Lucia records"><title>St Lucia records.</title><p>Not previously recorded from St Lucia. Recorded at Western Shores and False Bay in January/February 2015, during the course of this study.</p><fig id="F28" position="float" orientation="portrait"><label>Figure 28.</label><caption><p>
                    <italic><tp:taxon-name><tp:taxon-name-part taxon-name-part-type="genus">Cybister</tp:taxon-name-part> <tp:taxon-name-part taxon-name-part-type="species">senegalensis</tp:taxon-name-part></tp:taxon-name></italic> Aubé, 1838</p><p>20.3 mm, iSimangaliso Wetland Park, Western Shores (site 6), February 2015</p><p>DT Bilton, MS Bird &amp; R Perissinotto leg.</p></caption><graphic xmlns:xlink="http://www.w3.org/1999/xlink" xlink:href="zookeys-595-085-g028.jpg" position="float" orientation="portrait" xlink:type="simple" id="oo_90985.jpg"/></fig></tp:treatment-sec></tp:taxon-treatment>
